# Supplementary material for: The Effect of Goat-Milk-Based Infant Formulas on Growth and Safety Parameters: A Systematic Review and Meta-Analysis
Source: Nutrients. 2023 Apr 27;15(9):2110. doi: 10.3390/nu15092110 (PMC10181279; doi:10.3390/nu15092110)
Supplement: Supplementary file 1 [file nutrients-15-02110-s001.zip]

Archive with 1 entries (1 files):
- nutrients-2282952-supplementary.pdf
